# Supplementary material for: Poly-(D,L)-Lactide-ε-Caprolactone-Methacrylate Is a Suitable Scaffold Material for In Vitro Cartilage Regeneration
Source: Int J Mol Sci. 2025 Jun 18;26(12):5837. doi: 10.3390/ijms26125837 (PMC12193312; doi:10.3390/ijms26125837)
Supplement: Supplementary file 1 [file ijms-26-05837-s001.zip]

Archive with 1 entries (1 files):
- ijms-3603689-supplementary.pdf
